# Supplementary material for: Present and Future of Parkinson’s Disease in Spain: PARKINSON-2030 Delphi Project
Source: Brain Sci. 2021 Jul 31;11(8):1027. doi: 10.3390/brainsci11081027 (PMC8393421; doi:10.3390/brainsci11081027)
Supplement: Supplementary file 1 [file brainsci-11-01027-s001.zip]

Archive with 1 entries (1 files):
- brainsci-1316744-supplementary.pdf
